# Supplementary material for: CsSPX3-CsPHL7-CsGS1/CsTS1 module mediated Pi-regulated negatively theanine biosynthesis in tea (Camellia sinensis)
Source: Hortic Res. 2024 Aug 30;11(11):uhae242. doi: 10.1093/hr/uhae242 (PMC11554760; doi:10.1093/hr/uhae242)
Supplement: Web_Material_uhae242 [file web_material_uhae242.zip]

Archive with 2 entries (2 files):
- Revised Supplementary File.pdf
- Table S4. Pi treatment Supplemental data.xls
