# Supplementary material for: CsSPX3-CsPHL7-CsGS1/CsTS1 module mediated Pi-regulated negatively theanine biosynthesis in tea (Camellia sinensis)
Source: Hortic Res. 2024 Aug 30;11(11):uhae242. doi: 10.1093/hr/uhae242 (PMC11554760; doi:10.1093/hr/uhae242)
Supplement: Web_Material_uhae242 [file web_material_uhae242.zip › Table S4. Pi treatment Supplemental data.xls]

## Sheet: Supplementary Dataset
Table S4. Expression prifiles of genes for Pi treatment
name	gene_id	0mg/L_Pi	1mg/L_Pi	2mg/L_Pi	4mg/L_Pi
CsSPX1a	CSS0008578	11.2958	10.4378	13.9407	11.3079
CsSPX1b	CSS0047889	51.4272	42.2743	43.8398	52.927
CsSPX2	CSS0036039	100.683	69.2797	102.012	93.0644
CsSPX3a	CSS0008008	4.57049	4.2406	9.55012	5.75881
CsSPX3b	CSS0042550	1.01643	0.572743	2.08163	3.23136
CsSPX3c	CSS0009921	2.19947	1.82449	3.1515	2.82513
CsSPX4	CSS0005168	15.5657	14.7157	25.7593	14.2288
CsPHL1-1	CSS0042630	65.9411	47.46	72.622	73.9848
CsPHL1-2	CSS0039772	54.7228	46.3884	60.9263	58.0669
CsPHL1-3	CSS0045704	9.90256	16.3009	8.19625	7.92218
CsPHL2	CSS0027631	32.3682	34.9499	36.0914	34.8017
CsPHL3	CSS0023963	2.32506	3.58732	2.25312	2.2646
CsPHL5	CSS0005408	2.09937	1.66384	2.5561	1.32016
CsPHL5-1	CSS0017966	2.06165	1.69911	2.45332	1.65303
CsPHL7	CSS0038558	83.8842	93.502	105.983	108.834
CsPHL7-1	CSS0019219	5.31683	4.82055	6.95396	4.0316
CsPHL7-2	CSS0008911	29.0326	28.728	30.9195	28.3734
CsPHL8	CSS0018618	0.782523	1.60906	0.840927	0.807531
CsPHL9	CSS0036129	12.2356	15.2167	9.40619	9.53292
CsPHL11-1	CSS0023343	1.8067	2.31522	2.77768	2.81378
CsPHL11-2	CSS0041856	1.8286	1.4767	1.11745	0.625834
CsPHL11-3	CSS0006111	6.64682	10.0677	8.26508	7.77843
CsPHR1-1	CSS0019363	16.6813	14.5362	13.9298	16.5512
CsPHR1-2	CSS0015223	13.6127	12.4508	12.8401	10.4815
CsPHR1-3	CSS0035819	14.1361	12.6659	7.97759	12.6315
CsPHR1-4	CSS0026971	13.4875	12.3712	19.0462	11.4231
CsPHO1a	CSS0039511	0.100155	0.260007	0.0386212	0.281535
CsPHO1b	CSS0029303	0.977749	1.86946	1.73873	1.43911
CsPHO1c	CSS0023074	7.89655	7.62195	7.55135	6.81316
CsPHO1d	CSS0020011	16.8704	18.8518	16.1822	16.7417
CsPHO1e	CSS0003330	0.221268	0.0846761	0.065833	0.0612806
CsPHO2	CSS0036959	93.7216	70.3789	90.4971	66.3666
CsPHT1-1	CSS0033043	191.804	224.819	168.207	254.314
CsPHT1-4	CSS0042744	0.0655774	0.100847	0	0.0381665
CsPHT2-1	CSS0025345	21.8669	34.946	23.671	20.894
CsPHT2-2	CSS0004236	20.9325	29.5564	19.2235	22.6851
CsPHT4;1a	CSS0043896	78.798	71.8169	79.8155	64.144
CsPHT4;1b	CSS0036468	38.9805	43.2588	40.8278	36.4825
CsPAP10a	CSS0041930	15.4296	21.1005	10.471	24.5459
CsPAP10b	CSS0046951	15.078	5.48388	18.3177	12.3306
CsPAP10c	CSS0035772	15.6848	11.6847	12.9961	13.7061
CsPAP10d	CSS0018054	16.3294	20.6953	18.8193	17.2829
CsNRT1.1a	CSS0037113	3.55538	4.80487	3.91883	2.61483
CsNRT1.1b	CSS0048037	80.3981	58.4639	102.056	100.082
CsNRT1.1c	CSS0044229	80.6396	50.2324	61.4135	107.764
CsNRT2.1c	CSS0035628	37.8617	40.2676	33.5949	41.9335
CsNRT2.2	CSS0041903	0.0925133	0.179091	0.0131102	0
CsNRT2.3	CSS0001304	0.124217	0.0602656	0.0955373	0.0449226
CsNRT2.4	CSS0041903	0.0925133	0.179091	0.0131102	0
CsNRT2.5	CSS0042472	0.140923	0.279818	0.258608	0.419269
CsNRT2.7	CSS0001748	0.116117	0.50963	1.03873	1.53844
CsNR	CSS0027199	9.76569	12.9433	8.17494	11.7589
CsNIA1a	CSS0048682	106.734	118.851	130.313	110.56
CsNIA1b	CSS0017106	9.29601	13.1571	9.20186	11.7234
CsNLAa	CSS0005694	5.69067	6.42546	5.59005	5.63325
CsNLAb	CSS0044567	2.64422	2.08125	1.60033	2.70273
CsNLP1	CSS0008886	24.4711	19.7118	20.9946	22.3585
CsNLP7	CSS0045154	2.63679	3.94754	2.22746	2.30537
CsNLP7-2	CSS0033204	12.5367	9.77872	12.1587	11.948
CsNIGT1-1	CSS0031258	4.79017	2.50862	5.26742	3.36046
CsNIGT1-2	CSS0006078	6.38874	4.41257	5.51296	4.52565
CsNIGT1-3	CSS0031217	0	0.0251005	0	0.0505826
CsAMT1	CSS0012236	0.281314	0.495623	0.335824	0.238862
CsAMT2	CSS0041045	0.249279	0.125514	0.050044	0.201747
CsAlaT1	CSS0018348	221.573	261.131	221.815	215.937
CsAlaT2	CSS0022394	113.893	160.006	124.39	105.148
CsAlaDC1	CSS0043348	2.24659	1.69816	0.16768	1.35508
CsAlaDC2	CSS0024054	28.5809	26.1817	27.4402	25.7397
CsAlaDC3	CSS0006469	2.03402	5.60992	2.04855	1.60644
CsTS1	CSS0049154	31.5945	25.9607	19.5235	20.2506
CsTS2	CSS0034978	16.397	14.4422	17.3806	20.9984
CsTS3	CSS0026308	1.30639	2.47349	1.87539	1.81883
CsGS1a	CSS0007224	574.145	576.516	470.328	522.012
CsGS1b	CSS0037306	25.5391	70.2018	52.8522	51.5721
CsGS1c	CSS0015313	9.8409	11.4813	11.0264	10.2626
CsGS2a	CSS0007310	264.252	264.034	243.119	209.217
CsGDH1	CSS0007238	18.3719	20.3152	20.7217	19.9353
CsGDH2a	CSS0002543	134.091	217.787	137.949	148.609
CsGDH2b	CSS0046767	3.3339	5.02828	4.58286	3.59626
CsGDH2c	CSS0034454	0.842694	15.2201	0.597648	0.539093
CsGOGAT1	CSS0007758	85.6346	55.4828	79.8634	55.8979
CsGOGAT2	CSS0007758	85.6346	55.4828	79.8634	55.8979
CsGOGAT3	CSS0044676	334.359	322.644	308.097	280.206
GGT2	CSS0039506	18.672	25.6995	18.8572	16.509
GGT4	CSS0000185	36.7928	33.8811	27.9022	32.8303
PDX2.1	CSS0039600	0	0	0.250373	0.119103
CsPIF1	CSS0000156	8.99587	7.33114	8.60579	10.2945
CsPIF3a	CSS0000158	74.7466	65.343	68.8812	77.6528
CsPIF3b	CSS0047972	14.8481	4.76434	10.7345	12.8419
CsAAP1	CSS0035405	4.41827	4.40227	3.98911	3.64206
CsAAP2	CSS0024604	174.027	167.233	91.1723	124.983
CsAAP3	CSS0000586	1.22701	2.81795	0.710816	0.989041
CsAAP5	CSS0002152	37.1431	40.6182	34.6592	36.2637
CsAAP6	CSS0039117	21.9933	26.3518	18.8245	20.2581
CsAAP7	CSS0008958	21.0718	14.0029	14.7789	21.384
CsAAP8	CSS0013258	2.60125	10.447	1.41941	1.91498
CsNAC055a	CSS0044064	24.6625	10.8103	32.3078	10.7978
CsAGL16	CSS0012111	0	0	0	0
CsMYB73	CSS0029616	94.5999	86.7175	117.877	104.129
CSMYB6	CSS0036526	0	0	0	0
CsMYB40	CSS0004668	0	0	0	0
CsDOF	CSS0040296	0.507812	0.530632	0.746875	1.16946
CsHRS1	CSS0031258	4.79017	2.50862	5.26742	3.36046
CsHHO3	CSS0031217	0	0.0251005	0	0.0505826
CsHY5	CSS0048476	14.8519	16.6932	15.7912	15.7592
CsbHLH35	CSS0019249	4.6989	67.11	4.00404	1.63748
CsWRK38a	CSS0005560	1.76146	8.84205	1.28064	0.790829
CsSOC1b	CSS0013866	0.830319	1.87692	5.11292	2.70128
CsSOC1c	CSS0009886	19.8037	24.1305	21.6081	21.7045
CsPHR1-1	CSS0019363	16.6813	14.5362	13.9298	16.5512
CsPHR1-2	CSS0015223	13.6127	12.4508	12.8401	10.4815
CsPHR1-3	CSS0035819	14.1361	12.6659	7.97759	12.6315
CsPHR1-4	CSS0026971	13.4875	12.3712	19.0462	11.4231
CsPHR1-5	CSS0042630	65.9411	47.46	72.622	73.9848
CsPHR1-6	CSS0039772	54.7228	46.3884	60.9263	58.0669
